# Supplementary material for: Developing Cardio-Oncology Programs in the New Era: Beyond Ventricular Dysfunction Due to Cancer Treatments
Source: Cancers (Basel). 2023 Dec 18;15(24):5885. doi: 10.3390/cancers15245885 (PMC10742309; doi:10.3390/cancers15245885)
Supplement: Supplementary file 1 [file cancers-15-05885-s001.zip]

Archive with 1 entries (1 files):
- cancers-2764907-supplementary.pdf
